# Supplementary material for: iTRAQ-Based Proteomic Profile Analysis of the Hepatopancreas of Caribbean Spiny Lobsters Infected With Panulirus argus Virus 1: Metabolic and Physiological Implications
Source: Front Microbiol. 2020 May 29;11:1084. doi: 10.3389/fmicb.2020.01084 (PMC7273172; doi:10.3389/fmicb.2020.01084)
Supplement: TABLE S2 — Complete list of significantly down-regulated proteins. Proteins with a log2 fold change (FC) ≤ −1.5 and a p-value < 0.05 were considered as differentially regulated. [file Table_2.XLS]

## Sheet: Supplementary_table_2_Down_regulated_proteins
Identifier	Sequence	logFC	PValue	Best_hit	Description	E-value	% similarity	KO_identifier	KO_description	EC_number
Protein-16	MVLQVDLSIVKGEWAERPFIQSGPLFNDYVFAQIHFHWGEHNTTGSEHAIDGIRYPLEMHVVHFKREYVNLEEALHREDGVVVLVHLFDIQENCDSILDQITDVLPLMQVARTSVELTPASLAVLVRPFSADYYLYWGSITSELKLHRVLWLVSRMILPISSKQIDEFRRLQNYKGDLLTKNSSEPYKLEGRALFLVSPTIPFDNPVYGVTRKVFKNEIKYSTSSTLDISDIEYKSLTCMTNKNINKKKVLKENDDIKYKKKVKLHSTEELHNKMTVYHKVNYSTPCGKRVCSSHNKAVPKSKVNIINSKLTELSGNSSDNAYSKTTTLVSEVTNPQMTKRIVNSETSLSSLYISENKSKSLTHIYESQDKYLTKSRSLLSIKRNIYMNKVDSSTENSW…	-2.57074	0.0490233	KOX74529.1	Carbonic_anhydrase_13_[Melipona_quadrifasciata]	2.96e-50	61.71
Protein-64	MVPSEEGECVADLKKERAKCSFNKEEITHLLDGGEEKTLYRRKLENTFLSDPEYLDPIRPEYLSHEERYSNALRKACHMIGKFNNDEEIQQLVGQMEGMRSLMGSGVGVAILKDGNPLALHFVMFLPAIMGQGTVEQQAHWMSRAWSGEIIGTYAQTELGHGTFLRGLETTATYDPDTQEFILNSPNITSTKWWPGGLGKTVNYAVVMAQLYTQGQCHGIHPFIVQLRDEETHQSMPGVTIGEIGPRMGLNTNDNGFLRFDHYRIPRMHMLMKHSQVLEDGTYVKPANNKLAYGTMVFVRVAICFSSYRQLQRAVTIATRYSAVRHQSELAPGEPEPQILDYQTQQYKLLPQIATIFAIHFAAKNVWNTFNEVTGNIQDGNLVHLPELHAISCGLKALS…	-2.97489	0.00101693	XP_027239044.1	probable_peroxisomal_acyl-coenzyme_A_oxidase_1_[Penaeus_vannamei]	0	90.69	K00232	E1.3.3.6;_acyl-CoA_oxidase	[EC:1.3.3.6]
Protein-68	MSKVKVGIIGGSGLNNPEIFDSPRECEVQTPFGNPSDTLLEGLISGIPCVLLARHGRKHSIMPTNINFRANMWALKKIGCTHVIVSTACGSLRDHIKPGDFVIVDQFIDRTTKRAQTFYDGEEGHPPGILHLPMDTPFCPDTRKHLETSCKELDYTVHPTGTIVTVEGPRFSTRAESRMFQQWGGDVINMTTVPEVILARELGLFYAAVATATDYDCWREEEAVTVDKVMTTIKSNAEKVILVLRNTVIKIGEEDWTEKIDFLKNSVESNIMIPK	-2.56407	0.000103826	XP_027222769.1	S-methyl-5'-thioadenosine_phosphorylase-like_[Penaeus_vannamei]	1.38e-161	86.23	K00772	mtaP;_5'-methylthioadenosine_phosphorylase	[EC:2.4.2.28]
Protein-69	MLTEALLLLLLLVTIYFVTKKPSRLPPGEWGWPVVGRLPSMKTTIADQVKKLRHIHGDIISWRIGSQVFVFLCNFSLIKKYLSKQELSGRPDIFVYNVFKNENSNGIIFSDGLAWHNNRRFILRHLKLQGTAKSRVAATIQHEASCLVEELKKHTGQPTALPHACVIALLNVIARIIADHRYDLSDNEAYKICKVLTNIPLKMQTVPVHVLSIFPWLERVLPNFIKRRMGCFDLVDLIQQTYDYVNTFIEGHLATLDPAHPRDILDNYLREMQMERDNPNSTVCLEDMRTTISELFMAGLDTSWNSIRWSVLYLAKYSEVQARIQREIDAVVPRDTIPSLEDKEKLPYLEAVINEIQRVSSLAPFGLMLSVLQDSEIEGYDIPKGTILLSHLECCHVDP…	-2.40871	0.00310772	Q27712.1	Cytochrome_P450_2L1_[Panulirus_argus]	0	72.21	K07418	CYP2J;_cytochrome_P450_family_2_subfamily_J	[EC:1.14.14.1_1.14.14.73_1.14.14.74_1.14.14.75]
Protein-71	MTRTIKRRYGPAPRRRTWSPAPASLTTSVVPLLTLLLLAASPSIAQDDPDDQAKVWPCPAPEDLVPCTCFADDKLNLFVDCQSLPNLARLKDVFSVSFPFHKFARLQVGNSYFGGETLTADVFQSFSFREVIFFDNNLGSVEPTAFENSKSELTFFEFIDTSAAFSLPANLDTYVQLREVMVVSGCSEIPGLIAPKVVSLTIRCTENVTLPSEPTNLPELATLHLHNSNLISVGGGDFTNSPKLVTVTLQNNYLTSDNLTLTFVNLYELNLSSNKLSDMPQIIGMAAGSTVRISHNTDIKSLSLSNTESLLKYSVNIVAEGITLKCDCDLRWLLGDDDATMYLNNQLTVATDCPVEPNGSNTWDEMRGCY	-2.04507	0.013427	XP_027212558.1	oplophorus-luciferin_2-monooxygenase_non-catalytic_subunit-like_[Penaeus_vannamei]	1.75e-17	44.9
Protein-86	RGSRLAQCSAERLLTLTPLRLVTMSLQLMTEAYVGGSWCGGRAGTFPVHDPATGDEIAQVANCTASDVSAAIEAAAAAYQTWRRTTAKERSALLLKVRDAILAEKDTITTTLTKENGKPKADSLGEIAYATSFVEWFAEEARRQYGDTIPCAVPSKRMITVKQPVGVAAIITPWNFPFAMVTRKVAAALAAGCTCVIKPPEDTPLTVLLFAKLCETAGIPAGVVNVVPCSRERVEEVGAALCDSPKVRALSFTGSSPVGKWLYNRCGSTMKRLSLELGGDSPFIVFPSANLNVAVKAAMDSKFRNTGQACIAANRIFVHETLHDDFVSGLATAMDSLKVGNGMEPGVNQGPLMNQRQLDRLEKMVKESVAAGAKVVLGGSSLGGLFYAPTLLTDVTMDM…	-2.27134	0.00151939	XP_027235324.1	succinate-semialdehyde_dehydrogenase,_mitochondrial-like_[Penaeus_vannamei]	0	83.51	K00139	ALDH5A1;_succinate-semialdehyde_dehydrogenase	[EC:1.2.1.24]
Protein-104	HTTLLSATGMTLSLKILYLLLPALALLHSGAEAQCGNIVITNHWQGNYQADFIASAPSAINGLVLDWTFNLPVDSIDYWSGTVTKHDSTHFTLTDTNTNVGVGQEIRFSFQVHYSGEQPFVVNIVMNGEQICDSAITTPRPTVNPCASTGMLPYDYSQVLCLSYVFYEAQRSGPLPPDQRVTWRDDSALTDGSDVGHDLTGGYYDAGDHVKFGFPMAFTATMLGWGLVDFADGHKAAGQLEYGQTALKWATDYFLKAHTALNEFYGQVGEGQVDHGYWGRPEDMTMKRPSMKIDVNAPGTELAAETAAALAAASMVFREVDADYSLEMLGQAQELYNFADKYRDYYHNSITDANAFYHSWSGYGDELCWAALWLARATGDNSYLSDARRHWNEFELGGR…	-3.50906	4.20365e-06	AAD38027.1	AF148497_1beta_1,4-endoglucanase_[Cherax_quadricarinatus]	0	83.15	K01179	E3.2.1.4;_endoglucanase	[EC:3.2.1.4]
Protein-105	MKMTSIRYAGAFCQLSARKLVQFKVHVTRSRYISSTVRAMGGHANLAFRDGVGVVTLNSPGKVNVLDMKLMEEMNGIMNKIESSADIQSVVLISAKPNCFIAGADITMIEKCPSAEAAAEISRAGQEVLLRIERSKKPVVAAVMGSCLGGGLEVAMSCHYRLAVKEKATFGLPEVMLGILPGAGGTQRLPKLVSIPNALDMTLTGKTVHADKAKKMGLIDGLVNSLGPGLESADICTLMHLEEVAIQVSKDLACGNLQVKHGPKKINEKVMTLALKLDFVKDLIFKKAKSTVMKKTGGLYPAPLRILDVIRTGLDKGLEEGFAAESKNFGELAMTTESKGLISLFHGQTQCKKNRFEKPKQPAKTLAILGAGLMGAGIAQVSINKGYRTILKDMNFAGL…	-3.01261	0.000590211	XP_027211745.1	trifunctional_enzyme_subunit_alpha,_mitochondrial-like_[Penaeus_vannamei]	0	85.17	K07515	HADHA;_enoyl-CoA_hydratase_/_long-chain_3-hydroxyacyl-CoA_dehydrogenase	[EC:4.2.1.17_1.1.1.211]
Protein-109	CPVNRQVLGTVTCTRHHVLLRQSHTGQFSACGSRLQSRISSLCSSSWPCVPGSVLSMWISPSVAYFLPLLLLVAVCAGAEECPAGFFSALDGCFLVGEQEGGGPTSLGWQAARDRCTALTQEAWTVDLATFDSVAQLESVSQSWAVIGDSYEYEYPYMWIGIHKVDDQFVGVDGHPVPSSSYIWQIAHPRHENQFVYLDDITLSTGQESFGRLYAVSSPGTVARRYMCRATPVPAPASDS	-1.84687	0.00987942	XP_027222068.1	uncharacterized_protein_LOC113814235_isoform_X1_[Penaeus_vannamei]	4.07e-43	58.43
Protein-119	MKVTWALALAVTMAGMVRGLDNGLALTPPMGWLAWERFRCNVDCVNDPHNCISESLFMVMADLMVSEGYRDVGYDIVSLDDCWLAHDRDDQGRLQPDPERFPSGIASLADYMHDRKLRFGIYEDYGTHTCAGYPGILGHLETDARTFADWGVDYVKLDGCNADPADMDEGYPAFGHYLNKTGRPMVYSCSWPDYQLSTGLTPNYTAIIHTCNLWRNYNDIQDSWASVTAIIDHYGDKQDFMAPHAGPGHWNDPDMLIVGNFGLSYDQSKTQMAIWSILSAPLLMSVDLRTIQPAYKAILQNKGVIAVNQDRLGIQGRRIYKENGIEIWSKPVTPVQHGNHSYALAFLNRREDGTPSRVVHSLRSLGLTSPKGYVTTDLFDQTQYGTVLPDDQLVLEVNP…	-3.83025	2.62297e-06	ROT64877.1	Alpha-N-acetylgalactosaminidase_[Penaeus_vannamei]	0	85.05	K01204	NAGA;_alpha-N-acetylgalactosaminidase	[EC:3.2.1.49]
Protein-130	SLLPCLTFKCYSRNWYKHNPLNQMFAAYRSSTLYRVLRATVSPSCGHRVYQDKMIYRTTGTLATLMATDRKESEQRSKMSGEETDGAHVLVDSLVQQGVKYMFGIVGIPVVEIAVAAQQVGIKYIGMRNEQAACYAAQAIGYLTGMPGVCLVVSGPGLLHTIGGLANAQTNCWPLLVIGGSSDQEQEGLGAFQEWPQVESCRLYCKYSARPPRIDTIPYHVAKAIKCTIYGRPGAAYLDFPGNLISERVDESLIFQHPKCPSPPISLASPDSILEAVSLLCGAQRPLVVVGKGAAYSRAEEQVHCLLEKTGIPFLPTPMGKGVVPDDHPLCVAPARTKALLEADVILLLGARLNWILHFGRPPRYASDVKFIHVDLCSEEFHNSVNGNVVLLGDLRAVC…	-2.33239	0.000893825	XP_027216993.1	2-hydroxyacyl-CoA_lyase_1-like_[Penaeus_vannamei]	0	86.32	K12261	HACL1;_2-hydroxyacyl-CoA_lyase_1	[EC:4.1.-.-]
Protein-133	MGPITTLLLLLTLSGCSLAQLLDGCSDPPGNNALAGIIADVLENVRPILVHGIPNLGIPPLDPLGPLGHVGFHVDSSSIKLDGTVNDTKIMKLSEYIICQVNLTLGFSQKFDLDLRLQDFHAEGYYSVDGIAFSLFPVFGNGDFRLDVYDVIITGGAKMTYNPITDHASMKHLKLGIFFSDLELVMECILGCGDMSDLVNSLVSDIAPPMFFAIWDNIEPILTQALQDGINDILKNISISDIITMERQPTKQLGNANIYMDLVMKQVAEAINDMGLDPATLPQVTLDFALGLAELYDGQLTGLSTLKRAGTSTYDKVADWVFLYANIAVDDLAVHYGANVTSDLKLGIFFSDLELVMECILGCGDMSDLVNSLVSDIAPPMFFAIWDNIEPILTQALQD…	-2.4781	0.00593855	XP_027236659.1	uncharacterized_protein_LOC113827911_[Penaeus_vannamei]	9.45e-129	76.31
Protein-134	MASILVRWRNALDAGRRLQGVVGLRTASGPKGVASTTTTKEKDVSSVASSVPSEADVVVIGGGVVGCSALYHLAKLGVTNTVLLEAHQLTAGTTWHTAGLMHRLTWNETDFLLKDTTYKLIQRLEEETGVDPGWNGNGSLYIASKKHYGEQRRHDMQRLLTMGKACGLEGYLVEPSQIQDIYPLMNVQDLECAVYNPLDGSMDPAGLCEALTRSAKRAGALVVDHCPVTDVRMVETSLGGRRVSEVHTPFGVIKTNALINATGAWANDICNKVGVHLPLVSFRHGYVVTEGIPGIENMPNFRDYNASLYIKLQGDALTIGGFEINPAPIDKLGPDFPFGLYEPDWDIVSDLLQEASVRLPALEKTGIKSTVYGPESFTPDNKPIVGEDPNIQGFFHCCA…	-1.59182	0.018359	XP_027231229.1	sarcosine_dehydrogenase,_mitochondrial-like_[Penaeus_vannamei]	0	77.58	K00314	SARDH;_sarcosine_dehydrogenase	[EC:1.5.8.3]
Protein-144	MTTPSYSRGHNSFFFWLLMAHERISCEVRAETSVSASGYDGIILVSDSLDKLKGTFDNLLPPLKAQAEIDESLVKDGACVKVDVPADRLVYAPTGPLNRDYDDVRRFADAAASGIKRGLKIGIKRPLLVRAKDQSFPHADLVTLLGALHALYVPLEVREDVPEKASKASVLGFIGDNQTVQLALALESGRLVARDIGGSDPERMAPPKVEEYVRNVFQGTNVSVEVVSDDAKLCKDYPLFSAVNRCAKGVPRHRGRVIYLTYNGAGPIDRTLMLVGKGVTYDTGGADIKAGGVMAGMHRDKCGSAAVAGFMQILAKLQPPNIKVIGSMAMVRNSVGSECYVSDEIITSRAGVRVRVGNTDAEGRMAMADVLCHMKEMAVKEVNPYLMTIATLTGHCVLA…	-2.57185	0.000609155	XP_027228329.1	putative_aminopeptidase_W07G4.4_[Penaeus_vannamei]	0	91.51	K01255	CARP;_leucyl_aminopeptidase	[EC:3.4.11.1]
Protein-149	GLHQCRPTLGRGNMAGSGRRVLNLLVQNRAVIQNVHSRANSWWTGVEMGPPDAILGVSEAYKWDTNPKKMNLGVGAYRDDNGKPFVLPSVRKAEEVIFSKKLDKEYLPIFGNAEFCKRAIALALGEDNQAIADGLNVTVQGISGTGSLRIGSIFLSRFFPGPKAVWLPSPTWGNHVPIFKDANMDIRYYRYYDPKTCGFNFSGALEDILKIPEGSLIMLHACAHNPTGVDPKPDQWDELSKVIKDKKLMPFFDMAYQGFASGDAAKDAYAVRKFLSDGHNICLSQSFSKNVGLYGERAGALTIVCNDKDEAARVMSQLKILIRPLYSNPPLHGARIVETILSNPELNAMWLLDVKGMADRIISMRSKLRSNLAKEGSSRDWSHITEQIGMFCYTGMGPE…	-2.09853	0.005355	XP_027220730.1	aspartate_aminotransferase,_mitochondrial-like_[Penaeus_vannamei]	0	92.51	K14455	GOT2;_aspartate_aminotransferase,_mitochondrial	[EC:2.6.1.1]
Protein-153	MTTPSRATSSGPTGAAAAATTPSSTTEGKLLEKVLAIVRREKLVTGIDEDKKMVEFQHPKDLEKLLQLDISREGLSQQETEDLLERVVRYSVKTQHRHFHNNQFQGIDETALMGTWLMEALNTNQHTYEVAPVFILVEQFIIARLVTLFGWQEGDGLFSPGGTMSNTYGMMLARHRRYPHLKKTGASGLRPLVLFTSDQSHYSFTKAAVLMGIGMDNVVTIKTDFRGRMLTQALREAVAEARAKGGDPFFVNACAGTTVLGSFDPFEEIADVCEEEGLWLHVDACWGGTAILSTTHKHLLQGLHRADSISWNAHKMLGVNLQCSAFIIRHKGLLHDCNSLCASYLFQSDKFYDTSYDTGDKAFQCGRKGDSMKLFLQLSVHGLDEIERRVDAAFSASRY…	-2.58955	0.000623465	XP_027218447.1	cysteine_sulfinic_acid_decarboxylase-like_[Penaeus_vannamei]	0	82.92	K01594	CSAD;_sulfinoalanine_decarboxylase	[EC:4.1.1.29]
Protein-174	HCTIVIHKKKRMLKSILLLVALVGGSRCSPAGDNSPKEHRSNWPCPVATEIHPCFCTTDADFNLYMDCSDVLSVDQLATVFSQDLPFPDFRTLTITPLSPFSPLDALPAGVFGIATFQHVVISGTYIETVEEETFVNSHETLLTLDLSNNRLSSFPFETVPLFTHLWKLTLADNYLGDLAGEFPHIVSHSIRFLSLAGNPGLTLTETTFSQMEILEELYLQGMGLVTMPANMFSQLNHIHTIDLSSNDFSGELIEMFINPPLHTLRTVRLMNNKIEDIHPAAITGLERFAAIDFRNNLILELNKNKWKPLLDDIVADDAIDLRDNHELLCGCDVYWLVAYQDQMAKIHDDTICASGARLKDLPLSFFQQHCPGGPLLW	-1.6352	0.0083757	XP_027214382.1	oplophorus-luciferin_2-monooxygenase_non-catalytic_subunit-like_[Penaeus_vannamei]	3.33e-50	48.97
Protein-184	MFNILILILGATVLASSDKTSRGSEERCYGELGCLVLDDRWWDPLLRPVNLWPQDPTLLNTTFLVHVPARTDKETSRTVHLDPYSKLSLTLSSLDATKPTKVIIHGYRENAQVPWVGELAEALQKYGDYNIIVVNWEGGCRGFYTQAVANARLVGLQTAHLLNNMADAFNLSPSSLHIIGYALGAHVAGYVGDRVQGAGRVTGLSPSALYFEGLPPVVRLDENDAIFVDIVHTNTDGHGYSQGCGTVDFYPNGGGQQPGCTRRARENGESSTGNPSRLKILETCSRMRAVDLFLASLTCPNCFLGHQCSDEYLYANGMCSSCGEPNTQCGYLGMRAQEFLTQGRDRVPLHLTTSGVSPYSVASYLVWFNLAFPQVAEDAVEGHLYLTLKGQNSSLTATI…	-2.48566	0.000411858	AWF73664.1	intracellular_triaclglycerol_lipase_[Eriocheir_sinensis]	2.43e-108	55.58	K14073	PNLIP;_pancreatic_triacylglycerol_lipase	[EC:3.1.1.3]
Protein-199	VIHIEPSQAAIPPPPPPPAVHPEEIPPEVKEEPKKKSSRLPVYHARTDEGAEFDVCSTTECVLAAASIAEAMDTTADPCQNFYQFACGGWIDKNPVPEESSRWGQFDILDRELRNALSKILTEPLSQQDPKPIRQSKEYYAACMNEDLLETIGVTPLVNLFEEFGGWPMTVGDWNEADFDWQFAVAESRRRQGVDYLVSVWVFADQKDTDHTAIYVDQTSLGMARSVLTAPHNYEERITAYKTYMATTASIVATSLGQDTSHIEAEVAEVLDFEMALANITTPPEDRRDIERMYNPMTVRELDNLTAGSDLNWERMLSTMFLSAGIPIDGSTRVIVQETEYLKKLTHLLASTSPRAVANYIMWRHVKALGGETNQAMRDAAFHYYMVVSGVTAAQPRWE…	-1.56355	0.0275052	XP_027236242.1	neprilysin-1-like_[Penaeus_vannamei]	0	81.95	K08635	MMEL1;_neprilysin	[EC:3.4.24.11]
Protein-203	YSSLPVWRPPHHDETVCRHNDPHPPRHIMEASWLPWSLLLVLSVGGPWSVRGSYQAAPRDMVCPDAQDIFPCVCSMNSENMMDMNCSEVTSEDELAAVFQANFPSDNFDRLTIFGNKHLKVLKSDALGSATFQEFWITDGALELVEDNALIGSSSTAIHMVFNFNNIVLFPFSDLHFFTRLKSLDLRHNFLSGFPELVSTSLQTLYLSHNNLGNLPATAFANTPELLDVHMSDTGISELLPGTFSGLSKLRNVGLGRNMLTHLPANSVDCSPTTGMIDVGYNEISSVSPNAFPGLVGGWVYIHHNHLRALPEDAWRKLLEDGGYLDPYGNPLHCMCDVAWILRNATLLSEVDVYTTCADGHRLADLDVTDFDHC	-1.76924	0.0127327	XP_027212558.1	oplophorus-luciferin_2-monooxygenase_non-catalytic_subunit-like_[Penaeus_vannamei]	2.72e-68	58.06
Protein-219	MWLASGVVWACVCVVWAAAEAAWEPPSLEDRLEHARQILSQVPLIDGHNDLPLNLREYLYNQIADFPFDQNLTQFEWCQTHPTCVTDIPRMREGKVGAQFWSAYVPCDSQYKNAVTQTLEQIDVIHRLVRKYPDDLQFVTTADGILEAHAMGKIGSLIGVEGGHSMDSSLGVLRLYYNEGARYMTLTHFCNTPWADNSEAETDNALEYDGLSPWGEIVVKEMNRLGMLVDISHVASQTMMDVLNVSRAPVIFSHSDTRALCNITRNVPDDVLVRLKDTGGVVMLNFLPDFVACSSTASLQDVVAHMNHIRDVAGVDYIGLGSDFEGIYTKPEGLEDVSKYPYLFAELLLDPKWTDEDLRKVAGMNLVRVFREVERVRDELAWEAPWDQPIPPEDVAHHL…	-1.83767	0.0150527	XP_027235558.1	dipeptidase_1-like_[Penaeus_vannamei]	0	87.93	K01273	DPEP;_membrane_dipeptidase	[EC:3.4.13.19]
Protein-223	MRSVLLLITLAASALAGPTGHRQTCALHCTEADLFSYYTGKSYVYQYSVTTSTALLGTFDDDARMHITANAHIDVTAPCEYTLRLTEVTLEGSSHAEEFAAALTKSPLRFSFQDGRVESVCSEVSEPAWVLNIKRGVLSTFQNSMTRQVQEDVQETDISGVCVTHYKSLMEGNVMTVEKVKDLSSCTERPELAAYIASKPYDTDSPVQSLPIFKSTHKCNQRIEEGILKTAECEEIHKYRPFSSDEGGAVTTVKTTMSLVSMDGTALPVTTDYQFISKSLVFEQTATSKPEIQVEVIEKILNDLETAANDEIRPEVPALFSTLVASLKDLNYPTLSAVYTNTRHRHSRKFLLDAMPLVGTAASVAVVKDMFLNGDMTKADGNIWFTSLAFLKNPTSDMF…	-2.98154	0.000840581	AHK23026.1	beta-1,3-glucan-binding_protein_precursor_[Astacus_astacus]	0	73.34
Protein-226	MASKTCSISLLVAGLVLSPLLVVRRASGEYICNPPTDEDNKDHPVPDFSPVLARSFSLVVEMTDVVHNETYYVEEYRERMIYHDQDTDTVAVTVVFNGTTVIYHFFPEKNEFVEEYEDRCNNIGNSVGFVPWGWYDQDPEHGERSYGPSSILRLASLMNTKFIAGDVSVGGVITEEWYTCVEGSSIMLNFYYSVKSWNMPEAGSLHEVDRRVPVMFKTSIRDVGQDHWQYTVLEFKPFATDGTLETPRGLSCEGMVGLVANDKVPSIPWHFTLAQEVILNSEIDGKSFGDQHLDKVQIQYAGKLSLVGLTYIPSTSHGEISGFAARAIHDFNTGIQYSIDEEYGSCSMDFIPSFTFDSHYGGFVGTGDTLLGPNALFHLDKTYAFVGERNTRGIAGDLW…	-1.59931	0.0224917	ROT62877.1	hypothetical_protein_C7M84_019268_[Penaeus_vannamei]	0	77.04
Protein-233	RWNIGTSMKLLTLFAVLSVTLSLTESLMVCYYGSWAVYRKGDGKFDVEDIDPGICTHLIFGFAGLGYDNRIRVLDPWNELCDNYGKCAFDRFTALKKKNKDLITLLAVGGWNEGSAKYSKMAKSAANRKIFIDSSIELLKEHKFDGLDMDWEYPTQRGGAPEDKANFVILLRELKEALHANGMILTAAVSAGKATIDAAYDIPGVAQHLDLMNLMAYDLHGAWDDYTHHQSGLYPHPMDTGDNIYLNQDFAVNYWIEGGMPSTKITLGVPLYGRCWSLSSEADHGYYAPATQPGRPGPFTNTPGFMGYNEICVKIREEGWTVVVDPNCNEPYAYYMPYGRIWCSYDDHDSVIIKAAYAKEKNLAGMMVWSIETDDFLAKCHNRDFDLIKTMVETFTGSD…	-1.64429	0.011056	AKP18002.1	chitinase_3_[Eriocheir_sinensis]	0	85.32	K01183	E3.2.1.14;_chitinase	[EC:3.2.1.14]
Protein-239	MTGYGQSKEALDMEATKAAASVWQVRKPGAYVHRRVAVLLTVLFVSAAVATGLLVYFTSPQAQGTSKETLDLTVSTPLKNIPVRSLAADGPMQEEVNIRLPTALKPLHYVVKLQPFINGNFSIIGYVQVQMQVLQATSNVTLHIADIITKNETIKLMPLDDLEGPGVGITQNLYDNERQFYIALLEEELVQGKQYVLSMEFTGYLNDQLKGFYRSTYKDQDGNDRWIAVSQFEPTDARRAFPCFDEPSMKAEFEIYIARESSMNSISNMPKVESFPVEGQEGWVWDRFNTSVPMSTYLVAFVVSDFTHMDSNDNDHVLFRVWSRESAIDQASYALQTGPEVLTFYESYFSIPFPLPKQDMIAIPDFAANAMENWGLITYRETVLLLDSMASGASSIEYV…	-1.56712	0.016021	XP_027225483.1	aminopeptidase_N-like_[Penaeus_vannamei]	0	83.18	K11140	ANPEP;_aminopeptidase_N	[EC:3.4.11.2]
Protein-254	MADCLTNDATFATLAIHEGNDPEQWNHLAVVPPISMATTFKQHAPAEFKFFEYGRSGNPTRCCLEKCLASTENATFKQHAPAEFKFFEYGRSGNPTRCCLEKCLASTENAKHGLTFASGLAATTTITHILSSGDHIIAMDDLYGGTNRYFRRIVSRLGIELDFVDATDPKNVEAAMKPNTKMVWTETPTNPTLKLVDIAAVASIVKKHGGAFLVVDNTFMSPYLQRPLDLGADIVMHSVTKYVNGHSDVIMGAVCTNRDDLHEQLRFLQNAIGPVPSPFDCYLVNRSLKTLALRMEQHMKNGLAVAKFLEKHPCVEKVIHPGLPSHPQHELSKRQCFGYSGMLSFYIKGNDLETSKKFFEQLKVFTLAESLGGHESLCELPSVMTHASVPKDMREKLGI…	-2.79333	1.29409e-06	XP_027214605.1	cystathionine_gamma-lyase-like_[Penaeus_vannamei]	0	80.6	K01758	CTH;_cystathionine_gamma-lyase	[EC:4.4.1.1]
Protein-265	AAGGKEWHWKSPKPLVTPRGHPKTGESRIVGGSEATPHSWPHQVALFIDDGFFCGGSLISDEWVLTAAHCVYNAEKAVVVMGAHNIRVIEDSQVAMTSYYFVTHQYWDPFWLTNDIALVKLPERVTFNAYIQPVKLPSFNVSSILIATPTGWGRTSDSAAGISDVLNEVDVYTMSNSDCNAVYGIITDGNICIDGSIGRGTCKGDSGGPLNYNGVTLGITSFGSAAGCQAGDPNAFTRVHYFLDWIEAYTGITP	-2.02026	0.02753	AKC91366.1	chymotrypsin,_partial_[Panulirus_interruptus]	2.42e-130	83	K01310	chymotrypsin	[EC:3.4.21.1]
Protein-271	NEVFGHHRRPSAEFKNLTKRDAQEQLAQDLQKLLHTCPYHMVEATKLDFEGFEKLFGRFINESGPSVEWSKIEKLEKEAVCMYSELEGPETSVVKNLLDKLVVVKLNGGLGTSMGCQGPKSTIPVRSDLTFLDLTVQQIEHLNKRYGSSVPLVLMNSFNTDEETQKVIRKYQGFQVKTYTFNQSRYPRINKESLMPITKTCTTEDNLEGWYPPGHGDFYQSFHNSGLLEHFINQGKEYVFMSNIDNLGATVDLNILNFLLGGQNPGHCQFLMEVTDKTKADVKGGTLITYENQLRLLEIAQVPKEHVDDFKSVKTFKIFNTNNLWIKLSAMQEVVVGGTMEMEVIVNNKTLDNGLNVIQLEQAVGAAVKSFTNALGINVPRSRFLPVKKTDDLLLVMSN…	-2.41305	0.00896582	XP_027217968.1	UTP--glucose-1-phosphate_uridylyltransferase-like_isoform_X1_[Penaeus_vannamei]	0	87.62	K00963	UGP2;_UTP--glucose-1-phosphate_uridylyltransferase	[EC:2.7.7.9]
Protein-274	MTTPQSDLDKRKQISVRGIAQVENVANVKKTFNRHLHYTLVKDRNVATPRDYYFTLAHTVRDHLTSRWIRTQQHYYEKDPKRVYYLSLEYYMGRSLTNTMINLGIQSACDEALYQLGLDIEELESLEEDAGLGNGGLGRLAACFLDSMATLGMAAYGYGIRYEYGIFAQKIKNGEQVEEPDDWLRFGNPWEKARPEYMIPVNFYGRVEDTPQGKKWVDTQIVFAMPYDNPIPGYKNNVVNTMRLWSAKSPNNFNLKFFNDGDYIQAVLDRNFAENISRVLYPNDNFFEGKELRLKQEYFMVAATLQDIIRRFKASKFGSKDQVRTSFDTFPEKVAIQLNDTHPSLAIPELMRILIDIEGLTWARAWDICTKSCAYTNHTVLPEALERWPVSLLEHILPR…	-2.11985	0.00506472	AVN99053.1	glycogen_phosphorylase,_partial_[Procambarus_clarkii]	0	97.87	K00688	PYG;_glycogen_phosphorylase	[EC:2.4.1.1]
Protein-278	YIAARGLEGSGRSSSQIKMLTATLRSLLLSAVVLSAAGECPPDFIHLGDECYLFVREPMVRDEASDYCVSLGGQLASFQTCSLFTHVSLYMEVEQMDTGGMAFWVGASGSSGDWVWTDSSSSLPYGAPYWDPFNLVESEEHKCAVIPPHGGYIMPEKCDVLSLPICEAPLVKAAPAAARKPSAPRVTCPAPFEAVGDRCFYMNDEFLTWDKARTRCGELSQDYNSDLAVLSDCELFSDIVRLLEKRQVVTGTADWVWVGAHVDELTGEFRWLNGDFANAGVPFWCPGQPNNFENRQSCVMLWGTNFFYGADEDCSSIHRSICELGL	-2.69961	0.000833089	ROT78839.1	C-type_lectin_[Penaeus_vannamei]	1.17e-97	64.95
Protein-286	MKLLLLTLMAAAASAGPSYTRVFTELNQVGNYADFNDYVPNLSLFGFDNTIDSVIQTGMWIYYDNQNYNMVSGKVYWVHGIDIYVNFPIEYTNMCTSIRYVGSPNYLNEDSWTMYEGTYFTGTEYYGNTDSVNFGAVTGKVSSFILTGLSPWTIYSGENWSGDAMCVYPNTDHDVGSNGASIDFGIFPQVVSIGITDNSIRSIRKGCWGKTVATAPKLQVIGRQQNGAWGHNDM	-1.7389	0.0308188	XP_027230988.1	uncharacterized_protein_LOC113822654_isoform_X1_[Penaeus_vannamei]	4.65e-76	73.71
Protein-290	LDGWWTKMREAWLLVLMGMVGMAMGGFPTVTPSVGQVWPRPQMMKTEDTYMVIRPDTFKFSTVGHDCDILQEALKRYIRIMFKSRWDPETQTNQPWRKDRGFRGYLDSVLVNLITPCEANPHQNMDEHYEIKIDSPDATGEGTIISQSIWGILRGLETFSQLLVPDASAYNINSTQILDYPRFAFRGLMLDTSRHYVPVSKIQETLDLMAMNKLNVFHWHIVDDQSFPYVSAVFPNLSKLGAYSSRHVYTADDLTTVVEYARLRGIRVLSEFDTPGHTQSWGPGQPGLLTPCYKESVPDGTFGPIDPTNDNTYDFLKTFFTEITGRFPDHYVHLGGDEVSFSCWESNPNITKFMDEHNITGSYNKLEEIYITKLLDIIANLPTKNGYLVWQEVFDNGVK…	-2.10666	0.00201214	XP_027219324.1	beta-hexosaminidase_subunit_alpha-like_[Penaeus_vannamei]	0	87.28	K12373	HEXA_B;_hexosaminidase	[EC:3.2.1.52]
Protein-293	MLRVVLLAVLVAASAASPVIPEAARALYNPGMFEGDIKGVAGQKPGEERAAILGDQYLWTDGIVPYSFNGVSSSERTMILNGMREIEEKTCISFVERYLERNFLEIVTGDSGCWSYVGMVGGMQRVSVSRNGCLYHGTIIHELMHAIGFYHEHNRNDRDNYVIINYQNIDPSMAYNFNKDTNWQYVGEDYQYDSIMHYGKFAFSIQWGVLETIVPLQSGVDLTDPYDKAHMLQTDANQINNLYKSECKRRK	-2.4597	1.65794e-05	CAB43519.1	zinc_proteinase_[Astacus_astacus]	1.56e-119	83.7	K08076	astacin	(EC:3.4.24.21)
Protein-302	MADEGAAGGGATTRASGGTADVVLEVCPQECLHDVRTDIRVSGLTPNTSCTLRMDTHNDQGQKFTSHAHYVSDDHGRVDVATSEAVGGSYSGVFPAGLFLTLRENPYNCNRMFKDDPTSPWQMELTVFEGHLTLEEAGEASLARAVLYRHLLRPGIRRVPVRHGRVRGVLFLPEGAGPFPGVVDIFGVVRGVREYRAALLASRGFASLALAYVRYDDLPDSPEVVELEYFEEAVEFLLSQPEVIPDRCGVVSSSKASDFALAMGVHLDKVKAVVCICGSVIATLNDLTYRGRELWKGIKSLADFMARDHTNSVSYKESAMRDILRHDNPLLVPVETAPEDTYFLMIAGDKCSCHSKYGVEAISQRLKMHGRADKVHTIVYPGAGHIIEPPYNALCEHSR…	-1.88566	0.00775216	XP_027229041.1	acyl-coenzyme_A_thioesterase_1-like_isoform_X2_[Penaeus_vannamei]	1.98e-109	62.81	K01068	ACOT1_2_4;_acyl-coenzyme_A_thioesterase_1/2/4	[EC:3.1.2.2]
Protein-303	MGSVVKLLSVLVLASMSQALVVGPRSGEGDLWALLVAGSNTWFNYRHQSDVCHAYQILHQHGVPDDHIVVMMYDDIANNRENPTPGVIINRPGGPNVYEGVPKDYVGKDVTPETFLKVLSGDTEGLRGVGSGKVINSGPNDRVFVNMVDHGAPGIFAFPTTFLKVRDFTNTILGMSRDKKFKEMTIYMEACESGSMFLTLPDDIEVYALSAASANESSYACYLDQKLGTFLGDVFSVKWMEDTDREDVTQETLEKQFKLVKKGTTTSHVMQWGQRDISQQKVGTFVGSKDTEEDTYGPFPNLDDPCLKSSIRSPDVPLAILEQRLEAAEGLTGADFWMLQLSELLNNRTFVRDTLRKIVKIVTGDDATTQAMMSDSHHEIHNYDCYEDSTTAFHDLCFN…	-1.73451	0.00604439	WP_110883483.1	hypothetical_protein_[Gammaproteobacteria_bacterium_2W06]	0	83.33	K01369	LGMN;_legumain	[EC:3.4.22.34]
Protein-320	RRETTGVSRRSHTRVSMGSLVGSVVVGLLALAAVAAAGTWLDAERGAFDERIVGGEYTNDGNFPEVVSVMTRPLIGERRHICGGMIMNDNHVLTTATCVLGRGARDVQVLAAGTDLDASGDEELRNVEKIFIYDFFDSVTKENDLAVLRTSTNFVFVDGLVSPGLLPESGTPEPASGVIVTVAGWGRDKYEGDQSPMQRAVNLTYVTQSECRDLYGEALQSNHGCMAGNPGQGVCEGDEGSPVLMEDGLAIGMVAWQVGCDAYPASVTLLESYYVWLLAVMAT	-2.55484	3.58921e-05	XP_027219590.1	trypsin-1-like_[Penaeus_vannamei]	1.09e-56	59.57	K01312	trypsin	[EC:3.4.21.4]
Protein-326	KVLVLCALVAAATAAWSDFTIIERNEADRVSVAQKQLDINYLLHKVYEPLSYERLRTLVATFDPKADVSRYADRGVSVQRLMKELQDRRLQPKGQVFAEFDSRLHGEALLLFDVLMQCKDYVTFVSNAAYFRQRMNMGQYIYSLYTAVKHYPPTEQVVLPPVYEIIPHLFTNDKIIEEAYIAKITATPRKLHVNRTVTNNPEQQITYFTEDIGLSTHYINWHIEYPFWWSDTYGRQIERKGETFFWVHHQLTNRFDAERISNYLNTVEKLRFDEPLPEGVAPQISYKYGGPLPPRRDNIQLEDVEGVINIEDLIIMQNRIRDSIAHGYVTDEKGTTIDIRNERGIDILGNIIESSVYSPNPQYYGSLNNMAHMMLAQQSDPQGKYGMPPSVMAHYPTAT…	-4.40572	1.88975e-05	ALC79582.1	cryptocyanin_1_[Cherax_quadricarinatus]	0	79.69
Protein-359	VQRLMKELQDRRLLPKRQVFTVFDSRQREEAILLFDVLMQCKDYVTFVSNAAYFRQRMNEGQYVYALATAVKHYPLTEQVVLPPVYEIIPHLFTNDKIIEEAYIAKITATPRKLHVNRTVTNNPEQQITYFTEDIG	-6.59354	4.50505e-07	ROT63390.1	hemocyanin_subunit_L2_[Penaeus_vannamei]	7.12e-57	78.1
Protein-367	RVLVLCSLVAAAAAWPSFSEELSSVFQSDERGSGNAHKQQDINHLLDKIYEHTKYPDLKEISENFNPLGDTSIYNDHGAAAEALMKEVNDHRLLEQHHWFSLFNTRQREEALMLFAVLNQCKEWYCFRSNAAFFRERMNEGEFVYALYVSVIHSKLGDGIVLPPLYEITPHMFTNSEVIDKAYSAKMTQKAGTFNVSFTGTKKNKEQRVAYFGEDIGMNIHHVTWHMDFPFWWQDSYGYHLDRKGELFFWVHHQLTARFDSERLSNWLDPVDELHW	-1.93013	0.00676942	P10787.1	HCYB_PANINRecName:_Full=Hemocyanin_B_chain	7.62e-174	97.18
Protein-375	MDSNDNDHVLFRVWSRESAIDQASYALQTGPEVLTFYENYFSIPFPLPKQDMIAIPDFSAGAMENWGLITYRETDMLLDPIASGASSMESVTVVVAHELAHQWFGNLVTPKWWTDIWLNEGFATYVGHLGINHIGPTWQTMEQFVSGDLHDVLASDCLESSHPISVPVGHPNEINQIFDSISYSKGASVIRMMSNFLTEATFRRGLTNYLNNLAYANAEQDDLWRFLTEAAHEDETLPEDLTVKMVMDTWTLQMGYPVVKVVRDGTVATLTQERFLLIKSENSTDTHDYKWWIPLTYTSQENPNFDNTGANVWMKESESQITISSLPSKDQWVIFNLQETGFYRVNYDED	-2.39365	0.000766796	ROT67356.1	putative_aminopeptidase_N-like_[Penaeus_vannamei]	0	88.07	K11140	ANPEP;_aminopeptidase_N	[EC:3.4.11.2]
Protein-379	HCSHRVLVLARDLWSRRAASKMRVLSRNLVWHLKNHVLRSAVLAGGGGGGSGGTVRWQQTAPRVATGRSFVPNEPEGPKVVTSTIPGPVSQQKLQELAQFQESRAVQLFVDYERSLGNYLVDVDGNTLLDVFTQISSLPLGYSHPDLLNLLNDPMNIKAFINRPALGSFPGTDWADRLRNSLLQVAPTGLQHLCTMACGSCSNENAYKAIYIWYRTKERGGEIDFTQEELESCMVNQAPGCPSYSLLSFAGAFHGRTMGCLATTHSKAIHKIDVPSLDWPIAQFPQYKYPLEEHVRENQEEDRKCLEEVEDLIHKYNSMGKPVVGIVVEPIQSEGGDNHASPEFFQKLQQIGKRTGVALLIDEVQTGGGPTGKIWCHEHFGLPEAPDIVTFSKKMMTGG…	-1.97332	0.0130498	XP_027236889.1	4-aminobutyrate_aminotransferase,_mitochondrial-like_[Penaeus_vannamei]	0	88.13	K13524	ABAT;_4-aminobutyrate_aminotransferase_/_(S)-3-amino-2-methylpropionate_transaminase	[EC:2.6.1.19_2.6.1.22]
Protein-385	WLTLFPDRQTLHCLVKQEMSSRLCCGREVVPMSEEWLARMEQHHTLYKQGMIRILPEGWLFPASFTNYADRVYNFKFKSSDVIVSGVPKSGTTWLQEVVWTMLHNPELNHPEAGTSIYIRAPEIEADCLLDSKEMKDEMTESFLRIFERMCPGRKVEDGMIVQTCEFLPDRRVMKTHIPLCLMQPDFLDKTKVIYIARNPKDVVVSFYHFFRVMKLYTYCGPFDSFVQNFMNSELFFTPYWPHVKMAWEKRDHPNLHFVFYEDMKSDTMTELRKLNDFIGANLTEQQLHNVAQYNSFSATKGRGEPLPNELWNPDIQKETGGFYRKGTLGDWKKHLTPEIDQQMNQWIENNSAGTGIKFKYDN	-1.60487	0.0385619	AJC52502.1	estrogen_sulfotransferase_[Scylla_olivacea]	6.83e-111	65.6	K01025	sulfotransferase	[EC:2.8.2.-]
Protein-386	MDPSLSVLLASFLLLQGCEGVSLYEYYATDGVVEAGLVAEGDVFMLNNKQIVILSGAFHYFRVHPAYWRDTLRKLRAAGLNAVETYVPWNLHEPRQGVYDFGDLGESMSPFLDVRSFVQMAQEEDLFVIFRPGPYICSEWDFGGLPSYLLRDYTMQVRSYYEGFRIVAARFFDHLLPRLEDLQFTKGGPIIAVQIENEYGQFGYSDNPRDILYLEFLRDNLISNGFGESLFFTSDTPIETQDLGAIPGELMTANFQKNVKKNLDKLKELQPRRPLLVTEFWTGWYDHWLQESHTTWEPSKFASTLELILQLNSSVNMYMFIGGTSFGFMSGANTMNSSPYYTCDVSSYDYDAPLTEAGDYSEKYTLAKEIMARYNPLEGIVDHPEPPAERTKVAYPSCP…	-1.87234	0.00396859	XP_018016621.1	beta-galactosidase-1-like_protein_2_[Hyalella_azteca]	0	75.74	K12309	Beta-galactosidase	[EC:3.2.1.23]
Protein-388	SGKPKFRRGLNKIVGGTDVTPGEIPYQLSFQDISFGFAFHFCGASIYNDRWAICAGHCVQGEDMNNPDYLQVVAGEHDMDVNEGNEQTVPLSKIIQHEDYNGFTISNDISVLQLSSPLNFNDYVKAIALPAQGHAASGDCVVSGWGTTTEGGSTPNVLQMVTVPIVSDAECRDAYGQGEIDDSMICAGVPEGGKDSCQGDSGGPLACSDTGSTYLAGIVSWGYGCARPNYPGVYCEVAYFVDWVKANTA	-2.12955	0.00270694	ADB66714.1	trypsin_3_[Panulirus_argus]	4.83e-166	96.39	K01312	PRSS1_2_3;_trypsin	[EC:3.4.21.4]
Protein-393	HEAACLVQELKKHTDQPMPLPKSINLAVLNVIWKLVADHRYSLQDQEGQYFTHILTTNTNNAQGFAVNLFNYLPWLVMITPDFVKNWMGVGILREGICELKDYMKTFIKEHQATLDPANPRDLLDSYLIDVQERKEDPLSTMNIETVGAVITDLFGAGTETTSTMIRWTILYLMKYPEVQAKIQREIDAAVPRGTLPSLEHKDKLAYFEATIHEVHRIVSLVPLGVSHYTNQDTELAGYRLPKGTVVMSHLECCHRDPSYWEKPNEFYPEHFLDDQGKFVKKEHLVNFSVGRRVCVGESLARMELFVFLSAILQNFTFSAPKGEVLHTEKDPQQMLFSFPKPYQVIIRERE	-2.31605	0.00337766	Q27712.1	Cytochrome_P450_2L1_[Panulirus_argus]	0	98.29	K07418	CYP2J;_cytochrome_P450_family_2_subfamily_J	[EC:1.14.14.1_1.14.14.73_1.14.14.74_1.14.14.75]
Protein-415	HSTTGILPSTMKVICIFALVGVALAAPQSKLFPKTGKEWTPESLVNPDELGEFFEGDIDLPLPPLNKNGILDERYRWPNGVVHYKFHSAFSSDKRQIVRDAMDEYESLTGSCITFVERTNQGDYIYFTQDNSDGCHSYVGRRGGSQEINYPDWCLKKHGSVMHEMYHALGFYHEQSRFDRDDYVTIMWENIEPGREHNFNKYSSSVIGGFGEEYDYGSVMHYSARAFSENGEKTIVTKDPNAVIGQREHLSDVDLRKLMNMYKC	-2.79486	9.63308e-05	XP_027237101.1	zinc_metalloproteinase_nas-4-like_[Penaeus_vannamei]	1.49e-142	86.61	K08606	meprin_B	[EC:3.4.24.63]
Protein-431	CPPPLVRRLPWWLAGIILATGLLLYTCDSHFHNGNCAIMAGLRQLLRNAPLVRSCVRWQSSAEPSLAVASTHKGGVCFDMTDEQKEIQQLARKFSREIVLPKAAEYDRTMDYPWEILKQIWDLGLMNPHIPSEFGGMGLGTFEGCLITEEIAYGCTGMQTALEANNLGQMPVILAGNKDQKEKYLGRMTEEPLLCAYGVTEPGAGSDVSGIRTRAERKGDEYVINGQKMWITNGGVANWYFLLARTNPDPKCPSSKAFTGFIVDADSPGLTRGRKEINMGQRCSNTCGFTLEDVVVPKENVLLGEGAGFKIAMGAFDRTRPPVAAGAVGLSQRALDEATKYAMERKTFGTQIVNHQAVSFILAEMAMDTELGRLAWMRAAWEVDEGRRNTYFASIAKGF…	-1.96568	0.00307332	XP_027209073.1	medium-chain_specific_acyl-CoA_dehydrogenase,_mitochondrial-like_[Penaeus_vannamei]	0	95.31	K00249	ACADM;_acyl-CoA_dehydrogenase	[EC:1.3.8.7]
Protein-433	QKLEHLNGVMTDTFPGFKPTVTVSPFNATLQLLTYRLLYNSRFSCDERCALTLHFDRISANKMTTYFSYPTPELQQELRSIANAIVAPGKGILAADESTGTMGKRLAGIGLENTEENRRKYRQLLFTSDKELGNHISGVILFHETLYQKTDDGRPFIDLIKQLGIIPGIKVDKGVVPLMGSEGESTTQGLDDLAKRCAQYKADGCQFAKWRCVLKIGQNTPSYLGMLENANVLARYASICQMNGLVPIVEPEVLMDGTHDLERAQKVTENVLSFTYRALNDHHVFLEGTLLKPNMVVAGQECPTKFTPEQAAEATVLALSRTVPAAVPGICFLSGGQSEEEATVHLDAINKCKAARKPWALSFSYGRALQASALKAWSGKDVKAGQAELLKRAKANGAA…	-1.55969	0.00735856	XP_027215547.1	fructose-bisphosphate_aldolase-like_[Penaeus_vannamei]	0	96.14	K01623	ALDO;_fructose-bisphosphate_aldolase,_class_I	[EC:4.1.2.13]
Protein-439	ALVCASREWSLAVNPTNQRGSELGIIMKTLVVLASLVVLAAGRPETRPLPHGAQVLRVVPEWAGQVHYLRGILLQGHYDFWTEPRAVGHPVDIMARAFQLPLLKKTLSQVGLRYTVKVSNVAALLARERAAQAEARASGSRAMDWTSYHTYQEIMDWLESLAADHPDLCSVEDVGTSFEGRTMKMLTLGKGGPGKPAIFIDGGIHAREWISPATVTYMINELVTNSDTYDDILSNVNFYVMPSINPDGYDFTFTDDRLWRKTRSDTNSIFGCKGADPNRNWGFHWMEVGADDEPCSDIYAGPDAFSEVEMSNVRDQIMNHASDIKVYLTFHSYGQYWLYPWGWTSNLPSDWKDLDDLAQDAVNALTAVYGTRYTIGSSTNVLYAAAGGSDDWVKGRTSV…	-2.03968	0.0385407	XP_027208360.1	carboxypeptidase_B-like_[Penaeus_vannamei]	0	83.79	K08637	carboxypeptidase_A4	[EC:3.4.17.-]
Protein-449	MTFVSDAITTMSGVAMNKSVLDRYMKLPIPDKKCQVMYVWVDGSGEHLRSKTRTVTFIPKSPTELPIWNFDGSSTGQAEGSNSDVYLHPVALYRDPFRLGENKLVLCETYKHNKKPTETNHRHRCEEVMNKAADTYPWFGMEQEYTLLATDNHPLGWPKNGFPGPQGPYYCGVGTNKVYGRDVVEAHYRACLYAGINISGENAEVMPAQWEFQVGPCEGITMGDDLWMARYLLHRVAEDFDVVVTLDPKPIPGDWNGAGMHTNFSTEAMRGPNGILEIESAIDKLSKVHEKHIKAYDPHGGKDNERRLTGHHETSSIHDFSAGVANRGASIRIPRGVAEEKTGYLEDRRPSSNADPYVVSERLVRTICLNEQ	-1.79991	0.0123322	AFD52981.1	glutamine_synthetase_2_[Procambarus_clarkii]	0	93.35	K01915	glnA;_glutamine_synthetase	[EC:6.3.1.2]
Protein-451	FLPHQQTRENFPPEKNGTMIWATETLYWGVTLLLALGSVLYLLIQGGRPKNFPPGLPMLPLVGSLLSMPNGPTREILRNLKKKYGNMASFGFFGTRLVLVSGISTMKEVFSKKESSGRASMLISTTRNYLLSDGRSANLGIQGSSGSRWQEQRRFLLHHLRDLGFGKTSYEPMIMEEVTELMEYIEQQNGQPITMKRVFNRSVVNVLWGMVMGKRYSYSHEKLQTLLKNFLQLTDIPLLSPIMFLPGICRLVIYVPILRKPVTAIHNVIKFIKDEVRDFIASDDADSVNCIASLYLQEIRKHVNEPSHFNMDQMNAVMMEMFFAGMETTSSTLTFGIYMMAKHPAVQERVQQELDQVLSHDKQPSFSERELLPYTLAVIHEIQRSFNLIGFALPHTTQE…	-1.96324	0.00696847	XP_027215758.1	cytochrome_P450_2L1-like_[Penaeus_vannamei]	0	72.09	K07418	CYP2J;_cytochrome_P450_family_2_subfamily_J	[EC:1.14.14.1_1.14.14.73_1.14.14.74_1.14.14.75]
Protein-453	MLCLMLLAAAAVVGANPTIPKAAKAMYNPHLFQGDIKGIAGQEPGKERAAILGDEYLWTNGVVPYYLGPSITSSQRDIILDGIADFHRKTCLRFVERTTEPSFLEIVSNDSGCWSYVGMLGGMQRLSLDSNGCMYVGTVIHELMHAVGFYHEHNRNDRDDYVTIYYENVIPGYAYAFDKDTYWRYVGEDYNYFSIMHYGTYAFSVNWGVLPTIVPTDPNIELTEAYDKYEMAQSDANQINNLYGCP	-1.79926	0.00413458	XP_027235000.1	astacin-like_[Penaeus_vannamei]	1.14e-136	87.83	K08076	astacin	(EC:3.4.24.21)
Protein-478	MAAKGPGYASPLAAMREGPREKLVWLPCVRTKSGKPDYLATVDVDPESPNYSKVINRLYLPYLDDEIHHTGWNTCSSCHDDPTRVRNKLVMPALGSSRIYIIDISEETQPKLFKVLEPEVLKSHGVSHPHTTHCLPNGKVMISTLGNAQGKAKGSFISFDSLTFEHTGSWTEMDADYGYDYWYQPAHDVLISSEWGCPKAWFTGFDPKDVKAGKYGTHLNVYSLTKGRLLQRIDLGLEGIMPLEIRFLHDPHANQGFVGCALYANVFRFYQKDDGTYAAQKVISIPPKKVEGWALPEMPGIMTDILISLDDRFLYFSNWAHGDIRQYDITDPEHPKLVGQIFLGGSIVKSGPVKVTYDAELKEQPDPVYIQGRKIEGSPQMLQLSLDGKRLYVTDSLFS…	-1.72675	0.00747631	XP_027212650.1	methanethiol_oxidase-like_[Penaeus_vannamei]	0	89.34	K17285	SELENBP1;_methanethiol_oxidase	[EC:1.8.3.4]
Protein-481	FAITRCKVKGKIYHAEEINIVYLIQQELVKLGKRNKDMGWIKKVLAMMVVVWMAHMVSKKLKEPPLPVLDPNPWWGPGEPQPEDISINRFEINIPEKDVKDMEAHLALPLRLTPPLEGSKFTYGMNAEALQKIIHYWRHNYDWRKREAKLNLYPHFKTRIEGLDVHFMRGNAKLGSAKNVKVLPLLIIHGWPGSFVEFYDILPHLTAPQKNSNVVFDVICPSIPGYGFSEGSAKQGFGVLETAQMFLKLMERLGYDQFYVQGGDWGSVIASSMATMYPEHILGVHVNMMSSYTAGSLLKWIAGTILPSGIVVAKKDEKKLYPLGKIFSVMTRETGYLHIQATKPDTIGVALNQNPVSLAAYILEKFSSGTHKDNFDLPDGGLLQQDYPISLDIILDNIC…	-1.90705	0.0110294	XP_027223682.1	juvenile_hormone_epoxide_hydrolase_1-like_[Penaeus_vannamei]	0	82.61	K01253	EPHX1;_microsomal_epoxide_hydrolase	[EC:3.3.2.9]
Protein-494	DRERDLGSVIIQGLREGTATMGLTSDDQEPKQAQVVQDDGTTAGTTTFSAVSSKEVLNPANLGFMGCGNMAQALLSAFVKKGLVDPPHVIASAPSDRNLSKLRTLGVKTTHDNNEVVKQSDVIFLCVKPHLLTEMIDDLKAPQRGHNPLFVSIVTGFDVKALEEMLYAVVDQPRVIRTVPNTPCMVGQGCCLYTLGTYTSSADGAVMNSMLSAVGMCAEIPEYQMDAACGLAGSGPAYIYAVIEALADGGVKMGLPRHLAQNLAAQMVKGAATMVLDTGKHPGQLKDEVCSPGGTTIAAVHTLERNGLRNALISAVEASALRSKELGLKSEIEKVSCFKTLS	-1.58462	0.015479	XP_027237813.1	pyrroline-5-carboxylate_reductase-like_isoform_X4_[Penaeus_vannamei]	1.77e-170	86.41	K00286	proC;_pyrroline-5-carboxylate_reductase	[EC:1.5.1.2]
Protein-501	MKLIQAVACSQLLSVVLYIPISASIISITFDGALYKTHDGIAKNWVARGNFSDNTYIDGWAYLEIETNPAFPDAVQAYAAGFVEGSLSHEMIYNSYRNSLEGFCEWKTEEFCDKLREYLRENMQWMKSMIAQKSKTCPVWHNVELILAQLDGLSDGYNKTSKDPIEQDSILWMNLMGDLEDLESALDPNIQNMSIEEWVKSGHTIQDGHCSALIKVLPGNTDLYTSHVTWDSYQSMLRILKKYIFPFRRTKSSLPEDINPGHTVAFSSSPALLSSGDDFYILSSGLVTLETTIGNGNPSLWKNVTASGELLEWIRTIVANRIGKNGKTWTDFFSMHNSGTYNNQWMVVDYKKFKPRKHIRRNTLWVLEQLPGFIVANDQSHILRKQSYWPSYNVPFYPA…	-2.1304	0.00133976	XP_027214085.1	putative_phospholipase_B-like_2_[Penaeus_vannamei]	0	88.07
Protein-505	LKEQADDAVNGGHDLDLSVYERSCGIPDRMLLPKSKPQGMEFNLYVAVTDGEKDTEGRNGDHDHGGTHAQCGVRGEAYPDNRPLGYPLERRIPDERVIDGVSNIEHIVVKIVHDPDHHA	-1.57488	0.0224986	1209209A	Hemocyanin_A_chain_[Panulirus_interruptus]	1.11e-68	88.98
Protein-506	DVDGVARVHDMEITENRIYEAIDHGYITTTDGYTIDIRQPKGIELLGDIIESSMYSSNVQYYGSLHNTAHVMLGRQGDPHGKFNLPPGVMEHFETATRDPSFFRLHKYMDNIFKKHTDSLPPYTHDDLEFAGIVVDGVAIDGELITFFDEFQYSLI	-2.00386	0.0102369	P10787.1	Hemocyanin_B_chain	5.24e-88	97.44
Protein-510	AATPHYTGSSRHAHLLLLLVTTVDCHHTASMMVVVLLLALVGSCWGLQPKLEYQYRYHGRLSSGIPSIKNQFSGAGIQADVTVQLTTERVILVQISNVYVGDFHDELKCDLRAPLPIEYHRLEGADQLEMPFRVHLNVTEDADYMEEPGEPAWITNVRRSIVNIFRVAPLRVNFGSKDPAIVQPTFGLAETTISGHCFNWYSLIRLPKEEAARENKEREAVIEDDVQRDQAPDGSSYTKVAGSKGRKVSAKGKTTHTGHGKTSPGRLLDVPTLDDALWSMVRSVTLDTCEDFVALKLHGHSETDKKIRRSSVGTYLLRGDETSWRIERAVVEGSVSVFADAEGQNHLDTFTNQTLELRAVRVLREELQIDYEPHPDHSWQYVVDHQLPDTMEDLGTRPS…	-3.41526	3.46215e-06	AAD16454.1	clotting_protein_precursor_[Pacifastacus_leniusculus]	0	60.13
Protein-535	NTTYTLFDISFCALEEVQMGALAGSYSTADTILMPFNKITSFPWEELSSFTYLKYLALNDNNISEVPNLTSDTLEFLDLSWNPLGSARAFQFSTLPALDMIFLNEIGLTDIMPGTFVGFPNLCTVRLIRNHLVHLPEGAIDVPSTSYCILDFMENNISSVAVNAISGFPNDGDIILWGNQMTLLEEEVWRPLLESNVKLSPNGNPLLCGCDVAWLVRNPTLLEQIDSDTRCSNGELLVNLDPALFEHC	-2.14794	0.00940455	ROT85893.1	Oplophorus-luciferin_2-monooxygenase_non-catalytic_subunit_[Penaeus_vannamei]	1.29e-48	60
Protein-548	MRHNLPKRHAAFTMAMRKPDIKYTQVLRMTRPPPLVHKLFINNEFVDAENGHTFPVLNPSTEDTICFISEACQVDINKAVVAARKAFSSTSPWRTMDASHRARLMHKLCDLMERDLCYLASLDTIDNGKPYTESLSDLDYSIKTIRYYAGWCDKIHGHTVPCDGEFMCLTRREPVGVVGQIIPWNYPVMMLAWKWGPALAAGCTIVLKPAELTPISSLYVAALVREAGFPPGVINVVPGQGTVAGHAVSYHPDIDKVAFTGSTSVGRKVMQAASLSNLKRVTMELGGKSPVVVCQDCGDLDEAAQLCHSALFGNHGQNCCAGSRTFVHESVYEEFVKRAVELAQARPVGDPFDENTLQGPQVSQQQMERVLAYIDQGKKEGAVLECGGGRLGNKGYFIQ…	-1.88248	0.00293916	ROT63341.1	Retinal_dehydrogenase_1_[Penaeus_vannamei]	0	89.17	K00128	ALDH;_aldehyde_dehydrogenase_(NAD+)	[EC:1.2.1.3]
Protein-554	LASRMAGTVGTKSQESNSIARIFDRMDYGPAPEDEKVAQNWLDDHDRKFGHFINNAWVHPEDRKTYETKDPCRDTILATTIQGNEDDVDQAVAAAKEAYTSWSALSGHARARYLYSIARHVQKHSRLLAVVESLDNGKTIRETRDCDIPLVARHLYYHAGWAQLMDTEMKGWKSVGVVGAIVPWNFPLMLLSWKVCPALAMGNTVVLKPATNTRLSALLFAEICAEAGLPAGVFNVITGGGAMGSMLATHPDVDKVGFTGSTEVGQILRKATAGTGKKLSLELGGKSPVVVFDSADLDSAAEGVVDAIWFNQGQVCSAGSRLLVQEPIFDRFMEKLKQRMQTLRLGSSLDKTMDMGAIVDPCQQNYIAEYVDDARQEGAEVYQVEAPPGCYYPPTLITG…	-2.62594	9.51826e-05	XP_023342276.1	aldehyde_dehydrogenase_family_16_member_A1-like_isoform_X1_[Eurytemora_affinis]	0	83	K00128	ALDH;_aldehyde_dehydrogenase_(NAD+)	[EC:1.2.1.3]
Protein-562	ASAAPPATMIAQVAFLVVLALASASGNPAAGKEWHWKSPKPLVTPRGPPKTGESRIVGGIEAKPHSWPHQVALFIDFMYFCGGSLISNQWVMTAAHCMDGAGFVDVVMGAHNIQLNEASQVSMLSTNFFTHENWNANLLTNDIALIKLPNAVDFNENIQPVKLPASDVSVGTIVTPTGWGRPSDSASGTSDVLRQVDVPVMTNADCDAIYGIVGSGVVCIDSTGGKGTCNGDSGGPLNHNGMTYGVTSFGSSAGCEAGYPDAFTRVHHYLDWIESKTGITP	-1.93317	0.000971863	AKC91366.1	chymotrypsin,_partial_[Panulirus_interruptus]	6.03e-178	96.5	K01311	chymotrypsin_C	[EC:3.4.21.2]
Protein-591	MFCLLATFVDGCLDMHIDNRYITTCFDLDMLIVFLFFLFFQMSKQSKAASWGLSWVVVTGASQGLGAAICQGLAGRLAAGSLILGMARSAQGLQDTADKVQKVNPDIKFIPHVVDLETASQEDLKKIIGGSLKVENDSPPSHSLIFHNAASIGTLDYLQNLKDEDTVNRYFQLNICSVVVLNAVFLEIMSQHPGIAVEVINISSLCGMQPFKSWGLYCAGKAARDMIFKVLAEEEPNILVLNYAPGPLDNKMQVSHVQYYRGTVAFKVII	-1.59541	0.0258369	XP_027213606.1	sepiapterin_reductase-like_[Penaeus_vannamei]	7.85e-68	71.94	K00072	SPR;_sepiapterin_reductase	[EC:1.1.1.153]
Protein-607	MKCWTLLVLFAALATAKESKKEDVGTVIGIDLGTTYSCVGVFKNGRVEIIANDQGNRITPSYVAFTADGERLIGDSAKNQLTTNPENTIFDAKRLIGREWSDKSVQHDIQFFPFKVIKKNDKPHIQVSTSQGDKIFAAEEISAMVLGKMKEVAEAYLGKTVTHAVVTVPAYFNDAQRQATKDAGIIAGMTVMRIINEPTAAAIAYGIDKKDGEKNILVFDLGGGTFDVSLLTIDSGVFEVVATNGDTHLGGEDFDQRVMEHFIKLYKKKKGKDIRKDNRAVQKLRREVEKAKRSLSASHQVRIEIESFFEGEDFSETLTRAKFEELNMDLFRSTMKPVQKVLEDSDLQKKEIDEIVLVGGSTRIPKIQQLVKEFFNGKEPSRGINPDEAVAYGAAVQAG…	-2.4944	0.0031202	AKB96213.1	heat_shock_protein_cognate_3_[Cherax_cainii]	0	100	K09490	HSPA5;_heat_shock_70kDa_protein_5
Protein-608	MADTGRTDSYRHATDRNVPDDNRTVKGDPKSKKKNVKGKRKGEKEKDMDNLKQELELDEHKVPIEELFQRLSVNPDTGLTQAEARRRLERDGPNALTPPKQTPEWVKFCKNLFGGFSLLLWIGAILCFIAYSIEAASEEEPNNDNLYLGIVLTAVVIITGIFSYYQESKSSRIMESFKNLVPQYAIVIREGEKLNVQAEELCIGDIIDVKFGDRIPADMRVIEARGFKVDNSSLTGESEPQSRSPEFTSENPLETKNLAFFSTNAVEGTCKGIVINIGDNTVMGRIAGLASGLETGETPIAKEISHFIHIITGVAVFLGVTFFIIAFILGYHWLDAVVFLIGIIVANVPEGLLATVTVCLTLTAKRMAAKNCLVKNLEAVETLGSTSTICSDKTGTLTQ…	-1.56953	0.0179863	AGF90965.1	Na+/K+-ATPase_[Portunus_trituberculatus]	0	99.81	K01539	ATP1A;_sodium/potassium-transporting_ATPase_subunit_alpha	[EC:7.2.2.13]
Protein-630	MFCAVFFLHFILFVQAQWEFESTNHDLCKTPHHQDGKCTPIYSCKPILDLLDQVPQPLPPEISDYLKSYHCGFDGNSPKVCCPSKPIYFNNAEEPTFPDVSRHRNTYLLPRKCGQFDSLDKIVNGNKTGIFEFPWMALLSYQTRNGPQFKCGGTIINPRYILTAAHCVTNLKTPLLGVRVGEHDLRTVTDCETNKDKERFCAPPFQDLQIEKVIPHQQYNAKFLTDDIALLRVAPIKTSENSRPVCLPLAESRNYNFTNRNAVVTGWGMTENGRPSPDLLKVALSVVPLEECKRLYKTTANLNERQLCAGGKNKDSCGGDSGGPLQVMGRIFGETRIVQQGIVSFGPRNCGSSYLPGVYTRVAAFMDWILDNMEP	-1.97222	0.00885971	XP_008195366.2	PREDICTED:_transmembrane_protease_serine_9_[Tribolium_castaneum]	0	100
Protein-635	MIPAMTTGMMDFMISSGLITDMAAIPTLYIAYRHLTLYTSPLSESTLTETNPIYGPFFGVMGAASAMIFSAFGAAYGTAKSGVGIAAMSVMRPELIMKSIIPVVMAGIIAIYGLVVAVLIASKLSDPADYSAYNGFIHLGAGLAVGFSGLAAGFAVGIVGDAGVRGTAQQPRLFVGMILILIFAEVLGLYGLIVAIYLYSK	-2.23166	0.0127842	KZS08322.1	V-type_proton_ATPase_16_kDa_proteolipid_subunit_[Daphnia_magna]	9.44e-98	100	K02155	ATPeV0C;_V-type_H+-transporting_ATPase_16kDa_proteolipid_subunit
