# Supplementary material for: iTRAQ-Based Proteomic Profile Analysis of the Hepatopancreas of Caribbean Spiny Lobsters Infected With Panulirus argus Virus 1: Metabolic and Physiological Implications
Source: Front Microbiol. 2020 May 29;11:1084. doi: 10.3389/fmicb.2020.01084 (PMC7273172; doi:10.3389/fmicb.2020.01084)
Supplement: TABLE S4 — List of primers used to validate the proteomic data. [file Table_4.XLS]

## Sheet: Supplementary_table_4_qpcr
Complete list of primers used to validate the proteomic data
ProO_F CCCGCTCCAGTACCACATTT
ProO_R GGGGGATTCATCAACAGCCA
SSAD_F TGGGATGGTGTCTCCGTACT
SSAD_R TAAACCCAAGGCGGACTCAC
CSAD_F CGACACAGGAGACAAAGCCT
CSAD_R TGATCGCTCAGGTACCTGGA
TGL_F GTTGTGGCACCGTTGACTTC
TGL_R CATTCTGCTGCAGGTCTCCA
PyrC_HSK_F GCAAGTTGGACCACGTTCAC
PyrC_HSK_R GTCCCCACACAGTGACTCAG
